# Supplementary material for: Independent Evaluation of Cell Culture Systems for Hepatitis E Virus
Source: Viruses. 2022 Jun 9;14(6):1254. doi: 10.3390/v14061254 (PMC9227121; doi:10.3390/v14061254)
Supplement: Supplementary file 1 [file viruses-14-01254-s001.zip]

Archive with 1 entries (1 files):
- viruses-1683582-supplementary.pdf
